# Supplementary material for: Public Opinion and Sentiment Before and at the Beginning of COVID-19 Vaccinations in Japan: Twitter Analysis
Source: JMIR Infodemiology. 2022 May 9;2(1):e32335. doi: 10.2196/32335 (PMC9092950; doi:10.2196/32335)
Supplement: Multimedia Appendix 1 [file infodemiology_v2i1e32335_app1.xlsx]

## Sheet: 1_Data cleaning keywords
Keywords used for data cleaning	Translation
ワクチン, vaccine	vaccine
接種, せっしゅ	vaccination
注射, ちゅうしゃ, 打つ	injection
投与, とうよ	provide
副作用, 副反応, ふくさよう, ふくはんのう	side effect
mRNA
ファイザー, pfizer	Pfizer
アストラ, ゼネカ, astra, zeneca	Astra Zeneca
modelna, Moderna, モデルナ	Moderna

## Sheet: 2_LDA_trans
	topic 1 jp	topic 1 en	topic 2 jp	topic 2 en	topic 3 jp	topic 3 en	topic 4 jp	topic 4 en	topic 5 jp	topic 5 en	topic 6 jp	topic 6 en
0	受け	receive	変異	mutation	日本	Japan	感染	infect	予約	reserve	医療	medical care
1	検査	test	感染	infect	政府	government	日本	Japan	電話	telephone	アメリカ	America
2	時間	time	危険	danger	中国	China	マスク	mask	すら	even	国民	national
3	注射	injection	ウイルス	virus	拒否	rejection	効果	effect	詐欺	scam	子供	child
4	副反応	side effect	インド	India	世界	world	ファイザー	Pfizer	システム	system	危険	danger
5	予防	prevention	五輪	Olympics	遅れ	delay	アストラ	Astra	高齢者	senior citizen	多い	many
6	痛み	pain	効果	effect	問題	question	以上	above	ネット	Net	従事者	employee
7	インフルエンザ	influenza	デルタ	delta	状況	status	思っ	think	安心	relief	グアテマラ	Guatemala
8	症状	symptom	東京	Tokyo	情報	information	ゼネカ	Zeneca	サイト	site	まだ	not yet
9	痛い	pain	対策	measures	政権	administration	人口	population	だろ	is	使用	use

## Sheet: 3_top_words_of_brands
	Pfizer jp	Pfizer en	AstraZeneca jp	AstraZeneca en	Moderna jp	Moderna en
0	感染	infection	治験	investigation	mRNA	mRNA
1	承認	approve	血栓	thrombus	承認	approve
2	日本	Japan	日本	Japan	可能性	possibility
3	効果	effect	ロイター	Reuters	CDC	CDC
4	変異	mutation	承認	approve	変異	mutation
5	使用	use	死亡	death	若者	the youth
6	週間	weekly	EU	EU	心臓	heart
7	以上	higher than	効果	effect	効果	effect
8	開発	develop	変異	mutation	日本	Japan
9	供給	supply	中断	interrupt	疾患	disease
